# Supplementary material for: The complete mitochondrial DNA of the carnivorous sponge Lycopodina hypogea is putatively complemented by microDNAs
Source: PeerJ. 2024 Nov 15;12:e18255. doi: 10.7717/peerj.18255 (PMC11572364; doi:10.7717/peerj.18255)
Supplement: Supplemental Information 4 [file peerj-12-18255-s004.csv]

contig	ORF	seed_ortholog	COG	evalue	score	eggNOG_OGs	max_annot_lvl	COG_category	Description	Preferred_name	EC	KEGG_ko	KEGG_Pathway	KEGG_Module	KEGG_Reaction	KEGG_rclass	BRITE	KEGG_TC	CAZy	BiGG_Reaction	PFAMs	PFAM_names
k141_1020	121	13735.ENSPSIP00000000985	X	3.36E-54	194	29YJV@1|root,2RXU5@2759|Eukaryota,3A0FB@33154|Opisthokonta,3BPYT@33208|Metazoa,3D6GB@33213|Bilateria,48G4U@7711|Chordata,49D4K@7742|Vertebrata,4CMFB@8459|Testudines	33208|Metazoa	S	Reverse transcriptase (RNA-dependent DNA polymerase)	-	-	-	-	-	-	-	-	-	-	-	RVT_1	Reverse_transcriptase_(RNA-dependent_DNA_polymerase)
k141_1020	167	7668.SPU_025741-tr	X	3.03E-06	57	2CN36@1|root,2QTNN@2759|Eukaryota,38FJC@33154|Opisthokonta,3BM27@33208|Metazoa,3D0HQ@33213|Bilateria	33208|Metazoa	-	-	-	-	-	-	-	-	-	-	-	-	-	RVT_1	Reverse_transcriptase_(RNA-dependent_DNA_polymerase)
k141_10231	140	470145.BACCOP_03092	X	2.54E-61	206	COG5527@1|root,COG5527@2|Bacteria,4PE5N@976|Bacteroidetes,2FP1R@200643|Bacteroidia,4AKP3@815|Bacteroidaceae	976|Bacteroidetes	L	Psort location Cytoplasmic, score 8.96	-	-	-	-	-	-	-	-	-	-	-	Rep_3	Initiator_Replication_protein,_WH1
k141_102955	111	1127696.HMPREF9134_00804	S	1.42E-43	159	COG3500@1|root,COG3500@2|Bacteria,4NS19@976|Bacteroidetes	976|Bacteroidetes	S	Late control gene D protein	-	-	-	-	-	-	-	-	-	-	-	-
k141_102955	121	457424.BFAG_01435	-	2.98E-06	53.5	2A0GK@1|root,30NKE@2|Bacteria,4PB2Z@976|Bacteroidetes,2FYA8@200643|Bacteroidia,4AUZ4@815|Bacteroidaceae	976|Bacteroidetes	-	-	-	-	-	-	-	-	-	-	-	-	-	-
k141_102955	126	1035193.HMPREF9073_00057	-	2.71E-04	43.9	2EN3Z@1|root,33FS2@2|Bacteria,4NZ2W@976|Bacteroidetes,1I712@117743|Flavobacteriia,1ESFI@1016|Capnocytophaga	976|Bacteroidetes	-	-	-	-	-	-	-	-	-	-	-	-	-	-
k141_102955	181	1406840.Q763_17280	-	7.09E-24	99.8	2A2N8@1|root,30R0N@2|Bacteria,4PD8T@976|Bacteroidetes,1IASM@117743|Flavobacteriia,2NZ2X@237|Flavobacterium	976|Bacteroidetes	-	-	-	-	-	-	-	-	-	-	-	-	-	-
k141_102955	363	762903.Pedsa_0948	X	7.73E-21	99	COG3740@1|root,COG3740@2|Bacteria,4NDXV@976|Bacteroidetes	976|Bacteroidetes	S	Phage prohead protease, HK97 family	-	-	-	-	-	-	-	-	-	-	-	Peptidase_S78
k141_102955	382	880070.Cycma_0578	X	5.72E-25	110	28MWP@1|root,2ZB3Z@2|Bacteria,4NH9V@976|Bacteroidetes,47X7W@768503|Cytophagia	976|Bacteroidetes	-	-	-	-	-	-	-	-	-	-	-	-	-	P22_CoatProtein	P22_coat_protein_-_gene_protein_5
k141_102955	399	1122983.BAJY01000001_gene194	V	2.38E-59	188	COG3023@1|root,COG3023@2|Bacteria,4NP4R@976|Bacteroidetes,2FQCI@200643|Bacteroidia	976|Bacteroidetes	V	N-acetylmuramoyl-L-alanine amidase	-	-	-	-	-	-	-	-	-	-	-	Amidase_2
k141_102955	430	1408813.AYMG01000010_gene425	S	4.69E-55	193	2C54U@1|root,2ZB6X@2|Bacteria,4NJRR@976|Bacteroidetes,1J163@117747|Sphingobacteriia	976|Bacteroidetes	S	Protein of unknown function (DUF2586)	-	-	-	-	-	-	-	-	-	-	-	DUF2586	Protein_of_unknown_function
k141_102955	440	1121899.Q764_05970	-	2.29E-21	90.9	2E8QJ@1|root,32WCR@2|Bacteria,4NTDT@976|Bacteroidetes,1IIFR@117743|Flavobacteriia,2NXFA@237|Flavobacterium	976|Bacteroidetes	-	-	-	-	-	-	-	-	-	-	-	-	-	-
k141_102955	493	945713.IALB_0073	O	2.03E-43	176	COG3941@1|root,COG3941@2|Bacteria	2|Bacteria	O	tape measure	-	-	-	-	-	-	-	-	-	-	-	-
k141_102955	509	1236518.BAKP01000020_gene1424	-	2.65E-06	54.3	2E2B5@1|root,32XGH@2|Bacteria,4NU1N@976|Bacteroidetes	976|Bacteroidetes	-	-	-	-	-	-	-	-	-	-	-	-	-	-
k141_102955	522	1035193.HMPREF9073_00055	-	1.21E-06	50.4	2EIEM@1|root,33C61@2|Bacteria,4NXHS@976|Bacteroidetes,1I6YK@117743|Flavobacteriia,1ESAR@1016|Capnocytophaga	976|Bacteroidetes	-	-	-	-	-	-	-	-	-	-	-	-	-	-
k141_102955	541	867902.Ornrh_2235	-	1.28E-23	104	28NF9@1|root,2ZBHM@2|Bacteria,4NIQ4@976|Bacteroidetes,1I0AG@117743|Flavobacteriia	976|Bacteroidetes	-	-	-	-	-	-	-	-	-	-	-	-	-	Baseplate_J	Baseplate_J-like_protein
k141_102955	589	762903.Pedsa_0936	L	1.02E-116	342	COG0338@1|root,COG0338@2|Bacteria,4NNKG@976|Bacteroidetes	976|Bacteroidetes	L	D12 class N6 adenine-specific DNA methyltransferase	-	2.1.1.72	ko:K06223	ko03430,map03430	-	-	-	ko00000,ko00001,ko01000,ko02048,ko03032,ko03400	-	-	-	MethyltransfD12
k141_102955	84	598467.BrE312_2138	S	1.25E-10	69.7	COG2842@1|root,COG2842@2|Bacteria,1QMW0@1224|Proteobacteria,1RY4M@1236|Gammaproteobacteria	1236|Gammaproteobacteria	S	AAA domain	-	3.6.1.3	ko:K07132	-	-	-	-	ko00000,ko01000	-	-	-	AAA_22,HTH_3	AAA_domain,_Helix-turn-helix
k141_102955	859	1121286.AUMT01000009_gene1175	X	6.82E-09	59.3	COG5484@1|root,COG5484@2|Bacteria,4NSU7@976|Bacteroidetes,1I4TR@117743|Flavobacteriia	976|Bacteroidetes	-	-	-	-	-	-	-	-	-	-	-	-	-	Terminase_5	Putative_ATPase_subunit_of_terminase_(gpP-like)
k141_102955	883	865938.Weevi_0118	X	7.39E-129	392	COG5362@1|root,COG5362@2|Bacteria	2|Bacteria	-	-	-	-	-	-	-	-	-	-	-	-	-	Terminase_6C	Terminase,_large_subunit_gp17-like,_C-terminal
k141_102955	9	349741.Amuc_1367	K	1.24E-12	69.7	COG3617@1|root,COG3645@1|root,COG3617@2|Bacteria,COG3645@2|Bacteria,46XKB@74201|Verrucomicrobia,2IW4J@203494|Verrucomicrobiae	203494|Verrucomicrobiae	K	BRO family, N-terminal domain	-	-	-	-	-	-	-	-	-	-	-	Bro-N
k141_102955	911	553177.CAPSP0001_2389	S	1.37E-60	209	COG4383@1|root,COG4383@2|Bacteria,4NFZV@976|Bacteroidetes,1IDYT@117743|Flavobacteriia,1ESI0@1016|Capnocytophaga	976|Bacteroidetes	S	Protein of unknown function (DUF935)	-	-	-	-	-	-	-	-	-	-	-	DUF935	Protein_of_unknown_function
k141_102955	927	553177.CAPSP0001_2391	S	6.28E-18	82.8	COG4387@1|root,COG4387@2|Bacteria,4NWZB@976|Bacteroidetes,1I3P8@117743|Flavobacteriia,1ESKD@1016|Capnocytophaga	976|Bacteroidetes	S	Protein of unknown function (DUF1320)	-	-	-	-	-	-	-	-	-	-	-	DUF1320	Protein_of_unknown_function
k141_102955	934	553177.CAPSP0001_2390	X	2.09E-22	95.1	COG5005@1|root,COG5005@2|Bacteria,4NU4Z@976|Bacteroidetes,1I49B@117743|Flavobacteriia	976|Bacteroidetes	S	Phage virion morphogenesis	-	-	-	-	-	-	-	-	-	-	-	Phage_tail_S
k141_102955	956	867902.Ornrh_2254	S	3.52E-21	102	COG2369@1|root,COG2369@2|Bacteria,4NRCC@976|Bacteroidetes,1I3DG@117743|Flavobacteriia	976|Bacteroidetes	S	Pfam Phage Mu protein F like protein	-	-	-	-	-	-	-	-	-	-	-	Gln_amidase,Phage_Mu_F	Papain_fold_toxin_1,_glutamine_deamidase,_Phage_Mu_protein_F_like_protein
k141_108193	143	1122614.JHZF01000001_gene345	X	7.74E-18	87	COG5527@1|root,COG5527@2|Bacteria,1R89X@1224|Proteobacteria,2U4QC@28211|Alphaproteobacteria	28211|Alphaproteobacteria	L	Replication protein RepB	-	-	-	-	-	-	-	-	-	-	-	Rep_3	Initiator_Replication_protein,_WH2
k141_108193	211	1185766.DL1_00370	L	2.08E-23	104	COG0433@1|root,COG0433@2|Bacteria,1PQPG@1224|Proteobacteria,2UYXG@28211|Alphaproteobacteria	28211|Alphaproteobacteria	S	COG0433 Predicted ATPase	-	-	-	-	-	-	-	-	-	-	-	Archaeal DNA helicase HerA or a related bacterial ATPase, contains HAS-barrel and ATPase domains
k141_108193	236	936589.HMPREF1521_1297	K	8.91E-07	58.2	COG1476@1|root,COG1476@2|Bacteria,1V2HC@1239|Firmicutes,4H68E@909932|Negativicutes	909932|Negativicutes	K	Helix-turn-helix XRE-family like proteins	-	-	-	-	-	-	-	-	-	-	-	HTH_3	Helix-turn-helix
k141_108193	246	1082932.ATCR1_03379	S	8.28E-20	82.8	COG4710@1|root,COG4710@2|Bacteria,1N6PY@1224|Proteobacteria,2UIR8@28211|Alphaproteobacteria,4BM0J@82115|Rhizobiaceae	28211|Alphaproteobacteria	S	DNA-binding protein with an HTH domain	-	-	ko:K18918	-	-	-	-	ko00000,ko02048,ko03000	-	-	-	RHH_1,RHH_3	Ribbon-helix-helix_protein,_copG_family,_Ribbon-helix-helix_domain
k141_108193	253	553385.JEMF01000035_gene1094	DJ	9.02E-33	115	COG2026@1|root,COG2026@2|Bacteria,1N76D@1224|Proteobacteria,1SCNM@1236|Gammaproteobacteria	1236|Gammaproteobacteria	DJ	TIGRFAM Addiction module toxin, RelE StbE	-	-	ko:K06218	-	-	-	-	ko00000,ko02048	-	-	-	ParE_toxin
k141_108193	6	1380367.JIBC01000015_gene58	X	1.78E-16	82.4	COG5527@1|root,COG5527@2|Bacteria,1RD9C@1224|Proteobacteria,2URJC@28211|Alphaproteobacteria,3ZWUW@60136|Sulfitobacter	28211|Alphaproteobacteria	L	Initiator Replication protein	-	-	-	-	-	-	-	-	-	-	-	Rep_3	Initiator_Replication_protein,_WH3
k141_15645	151	305900.GV64_04060	-	3.41E-94	285	28KJG@1|root,2ZA4H@2|Bacteria,1MUD3@1224|Proteobacteria,1SH5S@1236|Gammaproteobacteria	1236|Gammaproteobacteria	-	-	-	-	-	-	-	-	-	-	-	-	-	-
k141_15645	180	391616.OA238_c46190	X	8.73E-163	466	COG3547@1|root,COG3547@2|Bacteria,1MUER@1224|Proteobacteria,2TQTP@28211|Alphaproteobacteria	28211|Alphaproteobacteria	L	Transposase	-	-	ko:K07486	-	-	-	-	ko00000	-	-	-	DEDD_Tnp_IS110,Transposase_20	Transposase,_Transposase_IS116/IS110/IS902,_C-terminal
k141_15645	35	1123366.TH3_15979	MU	4.34E-76	263	COG4625@1|root,COG4625@2|Bacteria,1NC7A@1224|Proteobacteria,2UHJJ@28211|Alphaproteobacteria	28211|Alphaproteobacteria	MU	Autotransporter beta-domain	-	-	-	-	-	-	-	-	-	-	-	Autotransporter
k141_15645	52	1122135.KB893135_gene779	C	3.31E-15	79.3	COG0790@1|root,COG0790@2|Bacteria,1MWPA@1224|Proteobacteria,2TR2B@28211|Alphaproteobacteria	28211|Alphaproteobacteria	C	Sel1 domain protein repeat-containing protein	-	-	ko:K07126	-	-	-	-	ko00000	-	-	-	Sel1
k141_1665	13	1268622.AVS7_00211	L	3.76E-70	216	COG1961@1|root,COG1961@2|Bacteria,1R3XB@1224|Proteobacteria,2VI00@28216|Betaproteobacteria,4ADCI@80864|Comamonadaceae	28216|Betaproteobacteria	L	Resolvase helix-turn-helix domain protein	-	-	-	-	-	-	-	-	-	-	-	HTH_7,Resolvase	Helix-turn-helix_domain_of_resolvase,_Resolvase,_N_terminal_domain
k141_28663	120	348824.LPU83_pLPU83a_0063	S	3.72E-114	363	COG3318@1|root,COG3318@2|Bacteria,1QU57@1224|Proteobacteria,2U70S@28211|Alphaproteobacteria,4BIJU@82115|Rhizobiaceae	28211|Alphaproteobacteria	S	Belongs to the UPF0149 family	-	-	-	-	-	-	-	-	-	-	-	UPF0149	Uncharacterised_protein_family
k141_28663	137	265072.Mfla_1494	L	3.52E-92	274	COG1961@1|root,COG1961@2|Bacteria,1R3XB@1224|Proteobacteria,2VI00@28216|Betaproteobacteria,2KN7V@206350|Nitrosomonadales	206350|Nitrosomonadales	L	Resolvase, N terminal domain	-	-	-	-	-	-	-	-	-	-	-	HTH_7,Resolvase	Helix-turn-helix_domain_of_resolvase,_Resolvase,_N_terminal_domain
k141_28663	64	1120705.FG95_02963	X	0.00E+00	1145	COG4644@1|root,COG4644@2|Bacteria,1MUIU@1224|Proteobacteria,2U0S0@28211|Alphaproteobacteria,2K8WQ@204457|Sphingomonadales	204457|Sphingomonadales	L	Tn3 transposase DDE domain	-	-	-	-	-	-	-	-	-	-	-	DDE_Tnp_Tn3	Tn3_transposase_DDE_domain
k141_28851	150	1122135.KB893138_gene1120	S	2.93E-166	468	COG1611@1|root,COG1611@2|Bacteria,1MU6N@1224|Proteobacteria,2TR90@28211|Alphaproteobacteria	28211|Alphaproteobacteria	S	Belongs to the LOG family	-	3.2.2.10	ko:K06966	ko00230,ko00240,map00230,map00240	-	R00182,R00510	RC00063,RC00318	ko00000,ko00001,ko01000	-	-	-	Lysine_decarbox
k141_28851	175	76114.ebA474	X	3.55E-74	224	COG1943@1|root,COG1943@2|Bacteria,1MX19@1224|Proteobacteria,2VTIQ@28216|Betaproteobacteria,2KYTR@206389|Rhodocyclales	206389|Rhodocyclales	L	Transposase IS200 like	-	-	ko:K07491	-	-	-	-	ko00000	-	-	-	Y1_Tnp	Transposase_IS200_like
k141_3155	33	1297569.MESS2_p140010	X	2.89E-54	177	COG3415@1|root,COG3415@2|Bacteria,1PGE7@1224|Proteobacteria,2UWYG@28211|Alphaproteobacteria	28211|Alphaproteobacteria	L	Transposase	-	-	-	-	-	-	-	-	-	-	-	-
k141_3155	43	391616.OA238_c38840	X	6.47E-147	423	COG3335@1|root,COG3335@2|Bacteria,1MW7X@1224|Proteobacteria,2TTH8@28211|Alphaproteobacteria	28211|Alphaproteobacteria	L	COG3335 Transposase and inactivated derivatives	-	-	-	-	-	-	-	-	-	-	-	DDE_3	DDE_superfamily_endonuclease
k141_33576	109	1250005.PHEL85_3293	O	1.22E-09	68.2	COG3391@1|root,COG3391@2|Bacteria,4NIW7@976|Bacteroidetes,1I0II@117743|Flavobacteriia	976|Bacteroidetes	O	ubiquitin	-	-	-	-	-	-	-	-	-	-	-	-
k141_33576	179	655815.ZPR_1274	L	9.91E-113	329	COG1484@1|root,COG1484@2|Bacteria,4NFYG@976|Bacteroidetes,1HYFC@117743|Flavobacteriia	976|Bacteroidetes	L	DNA-dependent DNA replication	-	-	-	-	-	-	-	-	-	-	-	-
k141_33576	38	748449.Halha_0455	X	1.59E-31	132	COG3385@1|root,COG3385@2|Bacteria,1TY08@1239|Firmicutes,24EQW@186801|Clostridia	186801|Clostridia	L	PFAM Transposase DDE domain	-	-	-	-	-	-	-	-	-	-	-	DDE_Tnp_1	Transposase_DDE_domain
k141_33576	69	1336803.PHEL49_2071	G	4.06E-12	76.3	COG1404@1|root,COG2273@1|root,COG1404@2|Bacteria,COG2273@2|Bacteria,4PM7U@976|Bacteroidetes,1IJMV@117743|Flavobacteriia,3VWUX@52959|Polaribacter	976|Bacteroidetes	G	domain, Protein	-	-	-	-	-	-	-	-	-	-	-	CBM_4_9
k141_44769	1028	1122135.KB893146_gene1503	O	3.64E-76	232	COG1764@1|root,COG1764@2|Bacteria,1RHVR@1224|Proteobacteria,2VG83@28211|Alphaproteobacteria	28211|Alphaproteobacteria	O	redox protein regulator of disulfide bond formation	-	-	-	-	-	-	-	-	-	-	-	OsmC
k141_44769	1162	1122135.KB893146_gene1497	K	2.43E-167	472	COG0583@1|root,COG0583@2|Bacteria,1MXXA@1224|Proteobacteria,2U1U3@28211|Alphaproteobacteria	28211|Alphaproteobacteria	K	transcriptional regulator	-	-	-	-	-	-	-	-	-	-	-	HTH_1,LysR_substrate	Bacterial_regulatory_helix-turn-helix_protein,_lysR_family,_LysR_substrate_binding_domain
k141_44769	1203	1278307.KB906998_gene82	ET	2.78E-50	172	COG0834@1|root,COG0834@2|Bacteria,1RG0M@1224|Proteobacteria,1S4Z3@1236|Gammaproteobacteria	1236|Gammaproteobacteria	ET	Bacterial extracellular solute-binding proteins, family 3	-	-	ko:K02030	-	M00236	-	-	ko00000,ko00002,ko02000	3.A.1.3	-	-	SBP_bac_3
k141_44769	136	1122135.KB893146_gene1479	E	0.00E+00	1636	COG0160@1|root,COG0739@1|root,COG2334@1|root,COG0160@2|Bacteria,COG0739@2|Bacteria,COG2334@2|Bacteria,1MX0Y@1224|Proteobacteria,2TRAZ@28211|Alphaproteobacteria	28211|Alphaproteobacteria	E	Belongs to the class-III pyridoxal-phosphate-dependent aminotransferase family	-	-	-	-	-	-	-	-	-	-	-	APH,Aminotran_3,Peptidase_M23
k141_44769	1555	1122135.KB893146_gene1486	E	2.89E-92	277	COG0241@1|root,COG0241@2|Bacteria,1RDGR@1224|Proteobacteria,2TRW1@28211|Alphaproteobacteria	28211|Alphaproteobacteria	E	D,D-heptose 1,7-bisphosphate phosphatase	gmhB	3.1.3.82,3.1.3.83	ko:K03273	ko00540,ko01100,map00540,map01100	M00064	R05647,R09771	RC00017	ko00000,ko00001,ko00002,ko01000,ko01005	-	-	-	Hydrolase_6,Hydrolase_like,NTP_transferase,PRK
k141_44769	1633	1122135.KB893146_gene1481	EG	1.06E-154	442	COG0697@1|root,COG0697@2|Bacteria,1MXJY@1224|Proteobacteria,2TVBG@28211|Alphaproteobacteria	28211|Alphaproteobacteria	EG	COG0697 Permeases of the drug metabolite transporter (DMT) superfamily	-	-	-	-	-	-	-	-	-	-	-	EamA
k141_44769	1732	1122135.KB893146_gene1478	K	3.12E-76	231	COG1522@1|root,COG1522@2|Bacteria,1N2D6@1224|Proteobacteria,2VGRV@28211|Alphaproteobacteria	28211|Alphaproteobacteria	K	helix_turn_helix ASNC type	-	-	-	-	-	-	-	-	-	-	-	AsnC_trans_reg,HTH_24,HTH_AsnC-type	Lrp/AsnC_ligand_binding_domain,_Winged_helix-turn-helix_DNA-binding,_AsnC-type_helix-turn-helix_domain
k141_44769	1781	1380394.JADL01000002_gene1117	S	3.42E-30	114	COG2318@1|root,COG2318@2|Bacteria,1RD3M@1224|Proteobacteria,2U8HG@28211|Alphaproteobacteria,2JT7M@204441|Rhodospirillales	204441|Rhodospirillales	S	DinB family	-	-	-	-	-	-	-	-	-	-	-	DinB	DNA_damage-inducible_protein_DinB
k141_44769	193	1122135.KB893146_gene1482	K	5.08E-145	416	COG2207@1|root,COG2207@2|Bacteria,1RJPK@1224|Proteobacteria,2TVEN@28211|Alphaproteobacteria	28211|Alphaproteobacteria	K	araC family	-	-	ko:K07506	-	-	-	-	ko00000,ko03000	-	-	-	AraC_binding,HTH_18	AraC-like_ligand_binding_domain,_Helix-turn-helix_domain
k141_44769	2	1123228.AUIH01000087_gene416	P	3.79E-04	43.9	COG1116@1|root,COG1116@2|Bacteria,1MUDV@1224|Proteobacteria,1RZWP@1236|Gammaproteobacteria,1XKA4@135619|Oceanospirillales	135619|Oceanospirillales	P	ATPases associated with a variety of cellular activities	-	-	ko:K02049	-	M00188	-	-	ko00000,ko00002,ko02000	3.A.1.16,3.A.1.17	-	-	ABC_tran
k141_44769	215	1122135.KB893146_gene1483	X	6.47E-92	275	COG0431@1|root,COG0431@2|Bacteria,1RAFI@1224|Proteobacteria,2TUBI@28211|Alphaproteobacteria	28211|Alphaproteobacteria	S	NAD(P)H-dependent FMN reductase	-	-	ko:K19784	-	-	-	-	ko00000	-	-	-	FMN_red	NADPH-dependent_FMN_reductase
k141_44769	230	1122135.KB893146_gene1485	G	1.10E-108	315	COG0279@1|root,COG0279@2|Bacteria,1NVIE@1224|Proteobacteria,2U8QT@28211|Alphaproteobacteria	28211|Alphaproteobacteria	G	Catalyzes the isomerization of sedoheptulose 7-phosphate in D-glycero-D-manno-heptose 7-phosphate	gmhA	5.3.1.28	ko:K03271	ko00540,ko01100,map00540,map01100	M00064	R05645,R09768,R09769	RC00434	ko00000,ko00001,ko00002,ko01000,ko01005	-	-	-	SIS_2
k141_44769	292	1122135.KB893146_gene1487	EH	2.42E-207	576	COG0175@1|root,COG0175@2|Bacteria,1MUCZ@1224|Proteobacteria,2TT2D@28211|Alphaproteobacteria	28211|Alphaproteobacteria	EH	sulfate adenylyltransferase subunit 2	cysD	2.7.7.4	ko:K00957	ko00230,ko00261,ko00450,ko00920,ko01100,ko01120,ko01130,map00230,map00261,map00450,map00920,map01100,map01120,map01130	M00176,M00596	R00529,R04929	RC02809,RC02889	ko00000,ko00001,ko00002,ko01000	-	-	-	PAPS_reduct
k141_44769	333	1122135.KB893146_gene1488	P	0.00E+00	1125	COG0529@1|root,COG2895@1|root,COG0529@2|Bacteria,COG2895@2|Bacteria,1MUD9@1224|Proteobacteria,2TQNJ@28211|Alphaproteobacteria	28211|Alphaproteobacteria	P	Belongs to the TRAFAC class translation factor GTPase superfamily. Classic translation factor GTPase family. CysN NodQ subfamily	cysC	2.7.1.25,2.7.7.4	ko:K00955,ko:K00956	ko00230,ko00261,ko00450,ko00920,ko01100,ko01120,ko01130,map00230,map00261,map00450,map00920,map01100,map01120,map01130	M00176,M00596	R00509,R00529,R04928,R04929	RC00002,RC00078,RC02809,RC02889	ko00000,ko00001,ko00002,ko01000	-	-	-	APS_kinase,GTP_EFTU,GTP_EFTU_D2
k141_44769	35	1122135.KB893146_gene1476	K	5.75E-123	360	COG0454@1|root,COG0454@2|Bacteria,1MVVG@1224|Proteobacteria,2TR1B@28211|Alphaproteobacteria	28211|Alphaproteobacteria	K	COG0454 Histone acetyltransferase HPA2 and related acetyltransferases	-	-	-	-	-	-	-	-	-	-	-	Acetyltransf_1,Acetyltransf_10
k141_44769	399	1122135.KB893146_gene1489	I	0	1172	COG0204@1|root,COG1647@1|root,COG0204@2|Bacteria,COG1647@2|Bacteria,1MVZP@1224|Proteobacteria	1224|Proteobacteria	I	esterase lipase	-	-	-	-	-	-	-	-	-	-	-	Acyltransferase,Hydrolase_4
k141_44769	438	1122135.KB893146_gene1490	IQ	5.10E-305	843	COG0318@1|root,COG0318@2|Bacteria,1MU6G@1224|Proteobacteria,2TR2W@28211|Alphaproteobacteria	28211|Alphaproteobacteria	IQ	COG0318 Acyl-CoA synthetases (AMP-forming) AMP-acid ligases II	lcfA	6.2.1.3	ko:K01897	ko00061,ko00071,ko01100,ko01212,ko02024,ko03320,ko04146,ko04216,ko04714,ko04920,map00061,map00071,map01100,map01212,map02024,map03320,map04146,map04216,map04714,map04920	M00086	R01280	RC00004,RC00014	ko00000,ko00001,ko00002,ko01000,ko01004,ko04147	4.C.1.1	-	-	AMP-binding,AMP-binding_C
k141_44769	466	1122135.KB893146_gene1491	I	1.91E-222	619	COG0183@1|root,COG0183@2|Bacteria,1MU5G@1224|Proteobacteria,2TQQ7@28211|Alphaproteobacteria	28211|Alphaproteobacteria	I	Belongs to the thiolase family	fadA	2.3.1.16	ko:K00632	ko00071,ko00280,ko00281,ko00362,ko00592,ko00642,ko01100,ko01110,ko01120,ko01130,ko01212,map00071,map00280,map00281,map00362,map00592,map00642,map01100,map01110,map01120,map01130,map01212	M00087,M00113	R00829,R00927,R01177,R03778,R03858,R03991,R04546,R04742,R04747,R05506,R05586,R07891,R07895,R07899,R08091,R08095	RC00004,RC00326,RC00405,RC01702,RC02728,RC02898,RC02955	ko00000,ko00001,ko00002,ko01000	-	-	-	Thiolase_C,Thiolase_N
k141_44769	50	1122135.KB893146_gene1477	S	7.06E-76	228	COG5349@1|root,COG5349@2|Bacteria,1N0PN@1224|Proteobacteria,2UBSH@28211|Alphaproteobacteria	28211|Alphaproteobacteria	S	Protein of unknown function (DUF983)	-	-	-	-	-	-	-	-	-	-	-	DUF983	Protein_of_unknown_function
k141_44769	514	1122135.KB893146_gene1492	I	0	1192	COG1024@1|root,COG1250@1|root,COG1024@2|Bacteria,COG1250@2|Bacteria,1MU9P@1224|Proteobacteria,2TR8E@28211|Alphaproteobacteria	28211|Alphaproteobacteria	I	3-hydroxyacyl-coa dehydrogenase	fadB	1.1.1.35,4.2.1.17,5.1.2.3	ko:K01782,ko:K07516	ko00071,ko00280,ko00281,ko00310,ko00362,ko00380,ko00410,ko00640,ko00650,ko00903,ko00930,ko01040,ko01100,ko01110,ko01120,ko01130,ko01200,ko01212,map00071,map00280,map00281,map00310,map00362,map00380,map00410,map00640,map00650,map00903,map00930,map01040,map01100,map01110,map01120,map01130,map01200,map01212	M00032,M00087	R01975,R03026,R03045,R03276,R04137,R04170,R04203,R04204,R04224,R04737,R04738,R04739,R04740,R04741,R04743,R04744,R04745,R04746,R04748,R04749,R05066,R05305,R06411,R06412,R06941,R06942,R07935,R07951,R08093,R08094	RC00029,RC00099,RC00117,RC00241,RC00525,RC00831,RC00834,RC00896,RC01086,RC01095,RC01098,RC01103,RC01217,RC02115	ko00000,ko00001,ko00002,ko01000	-	-	-	3HCDH,3HCDH_N,ECH_1,ECH_2
k141_44769	570	1122135.KB893146_gene1493	I	0.00E+00	1280	COG1960@1|root,COG1960@2|Bacteria,1MUDR@1224|Proteobacteria,2TSUW@28211|Alphaproteobacteria	28211|Alphaproteobacteria	I	acyl-CoA dehydrogenase	fadE	-	ko:K06445	ko00071,ko01100,ko01212,map00071,map01100,map01212	M00087	R01175,R01279,R03777,R03857,R03990,R04751,R04754	RC00052,RC00076	ko00000,ko00001,ko00002,ko01000	-	-	-	Acyl-CoA_dh_1,Acyl-CoA_dh_M,Acyl-CoA_dh_N,DUF1974
k141_44769	609	1122135.KB893146_gene1496	S	2.92E-91	273	COG2353@1|root,COG2353@2|Bacteria,1R9XD@1224|Proteobacteria,2TVD3@28211|Alphaproteobacteria	28211|Alphaproteobacteria	S	Belongs to the UPF0312 family	-	-	-	-	-	-	-	-	-	-	-	YceI
k141_44769	658	1122135.KB893146_gene1498	EGP	2.26E-208	587	COG0477@1|root,2Z82B@2|Bacteria,1R9GD@1224|Proteobacteria,2TTIS@28211|Alphaproteobacteria	28211|Alphaproteobacteria	EGP	COG0477 Permeases of the major facilitator superfamily	-	-	-	-	-	-	-	-	-	-	-	MFS_1
k141_44769	688	1002340.AFCF01000065_gene112	P	5.50E-256	713	COG3119@1|root,COG3119@2|Bacteria,1MV0B@1224|Proteobacteria,2TRI6@28211|Alphaproteobacteria,34G1H@302485|Phaeobacter	28211|Alphaproteobacteria	P	Sulfatase	-	3.1.6.6	ko:K01133	-	-	-	-	ko00000,ko01000	-	-	-	Sulfatase
k141_44769	722	1122135.KB893146_gene1499	C	9.23E-303	829	COG1249@1|root,COG1249@2|Bacteria,1MVVE@1224|Proteobacteria,2TSG7@28211|Alphaproteobacteria	28211|Alphaproteobacteria	C	COG1249 Pyruvate 2-oxoglutarate dehydrogenase complex, dihydrolipoamide dehydrogenase (E3) component, and related enzymes	sthA	1.6.1.1	ko:K00322	ko00760,ko01100,map00760,map01100	-	R00112	RC00001	ko00000,ko00001,ko01000	-	-	-	Pyr_redox_2,Pyr_redox_dim
k141_44769	768	1122135.KB893146_gene1505	K	1.21E-120	354	COG0583@1|root,COG0583@2|Bacteria,1MWVB@1224|Proteobacteria,2TTFG@28211|Alphaproteobacteria	28211|Alphaproteobacteria	K	Transcriptional regulator, LysR family	-	-	-	-	-	-	-	-	-	-	-	HTH_1,LysR_substrate	Bacterial_regulatory_helix-turn-helix_protein,_lysR_family,_LysR_substrate_binding_domain
k141_44769	867	314265.R2601_24230	S	3.99E-09	58.2	2ESF6@1|root,33JZV@2|Bacteria,1NN9P@1224|Proteobacteria,2UKYB@28211|Alphaproteobacteria	28211|Alphaproteobacteria	S	Pfam:DUF1602	-	-	-	-	-	-	-	-	-	-	-	-
k141_44769	907	1122135.KB893146_gene1513	Q	1.02E-95	288	COG0767@1|root,COG0767@2|Bacteria,1MVPN@1224|Proteobacteria,2TSGS@28211|Alphaproteobacteria	28211|Alphaproteobacteria	Q	ABC-type transport system involved in resistance to organic solvents permease component	MA20_08115	-	ko:K02066	ko02010,map02010	M00210,M00669,M00670	-	-	ko00000,ko00001,ko00002,ko02000	3.A.1.27	-	-	MlaE,STAS,STAS_2
k141_44769	924	1122135.KB893146_gene1512	Q	5.38E-143	410	COG1127@1|root,COG1127@2|Bacteria,1MUSD@1224|Proteobacteria,2TR2I@28211|Alphaproteobacteria	28211|Alphaproteobacteria	Q	ABC transporter	yrbF	-	ko:K02065	ko02010,map02010	M00210,M00669,M00670	-	-	ko00000,ko00001,ko00002,ko02000	3.A.1.27	-	-	ABC_tran
k141_44769	947	1122135.KB893146_gene1511	Q	1.52E-162	464	COG1463@1|root,COG1463@2|Bacteria,1MU4B@1224|Proteobacteria,2U1JN@28211|Alphaproteobacteria	28211|Alphaproteobacteria	Q	ABC-type transport system involved in resistance to organic solvents periplasmic component	-	-	ko:K02067,ko:K06192	ko02010,map02010	M00210,M00669,M00670	-	-	ko00000,ko00001,ko00002,ko02000	3.A.1.27	-	-	MlaD
k141_44769	961	1122135.KB893146_gene1510	S	9.79E-113	328	COG3218@1|root,COG3218@2|Bacteria,1RI22@1224|Proteobacteria,2UB1D@28211|Alphaproteobacteria	28211|Alphaproteobacteria	S	transport system auxiliary component	-	-	ko:K18480	-	M00669	-	-	ko00000,ko00002,ko02000	3.A.1.27.1	-	-	ABC_trans_aux
k141_44769	989	1122135.KB893135_gene686	S	1.31E-148	428	COG3781@1|root,COG3781@2|Bacteria,1MX91@1224|Proteobacteria,2U0KR@28211|Alphaproteobacteria	28211|Alphaproteobacteria	S	membrane	-	-	ko:K08994	-	-	-	-	ko00000,ko02000	1.A.46.2	-	-	Bestrophin	Bestrophin,_RFP-TM,_chloride_channel
k141_46997	113	347834.RHE_CH02318	-	5.99E-15	76.6	28ME0@1|root,2ZARS@2|Bacteria,1R70S@1224|Proteobacteria,2U3VW@28211|Alphaproteobacteria	28211|Alphaproteobacteria	-	-	-	-	-	-	-	-	-	-	-	-	-	-
k141_46997	119	1280949.HAD_11975	-	4.93E-15	75.5	28ME0@1|root,2ZARS@2|Bacteria,1R70S@1224|Proteobacteria,2U3VW@28211|Alphaproteobacteria	28211|Alphaproteobacteria	-	-	-	-	-	-	-	-	-	-	-	-	-	-
k141_46997	131	347834.RHE_CH02318	-	4.88E-19	88.6	28ME0@1|root,2ZARS@2|Bacteria,1R70S@1224|Proteobacteria,2U3VW@28211|Alphaproteobacteria	28211|Alphaproteobacteria	-	-	-	-	-	-	-	-	-	-	-	-	-	-
k141_46997	135	1133849.O3I_005210	-	5.04E-05	45.8	28ME0@1|root,2ZARS@2|Bacteria	2|Bacteria	-	-	-	-	-	-	-	-	-	-	-	-	-	-
k141_46997	193	1122135.KB893169_gene2566	M	5.33E-142	417	COG1652@1|root,COG1652@2|Bacteria,1MWMR@1224|Proteobacteria,2U7UH@28211|Alphaproteobacteria	28211|Alphaproteobacteria	M	protein containing LysM domain	lysM	-	-	-	-	-	-	-	-	-	-	LysM
k141_46997	215	1122135.KB893169_gene2565	I	4.94E-151	426	COG0688@1|root,COG0688@2|Bacteria,1MW45@1224|Proteobacteria,2TRMG@28211|Alphaproteobacteria	28211|Alphaproteobacteria	I	Catalyzes the formation of phosphatidylethanolamine (PtdEtn) from phosphatidylserine (PtdSer)	psd	4.1.1.65	ko:K01613	ko00564,ko01100,ko01110,map00564,map01100,map01110	M00093	R02055	RC00299	ko00000,ko00001,ko00002,ko01000	-	-	-	PS_Dcarbxylase
k141_46997	232	1122135.KB893169_gene2564	I	4.40E-163	461	COG1183@1|root,COG1183@2|Bacteria,1MWD9@1224|Proteobacteria,2TUF7@28211|Alphaproteobacteria	28211|Alphaproteobacteria	I	Belongs to the CDP-alcohol phosphatidyltransferase class-I family	pssA	2.7.8.8	ko:K17103	ko00260,ko00564,ko01100,ko01110,map00260,map00564,map01100,map01110	M00093	R01800	RC00002,RC00017,RC02795	ko00000,ko00001,ko00002,ko01000	-	-	-	CDP-OH_P_tran_2,CDP-OH_P_transf
k141_46997	246	1122135.KB893169_gene2563	I	1.89E-101	300	COG0558@1|root,COG0558@2|Bacteria,1RD5Y@1224|Proteobacteria,2U8F4@28211|Alphaproteobacteria	28211|Alphaproteobacteria	I	Belongs to the CDP-alcohol phosphatidyltransferase class-I family	ynjF	-	-	-	-	-	-	-	-	-	-	CDP-OH_P_transf
k141_46997	3	391616.OA238_c00190	X	4.02E-12	65.1	COG3464@1|root,COG3464@2|Bacteria,1N2V1@1224|Proteobacteria,2UKGR@28211|Alphaproteobacteria	28211|Alphaproteobacteria	L	Helix-turn-helix domain of transposase family ISL3	-	-	-	-	-	-	-	-	-	-	-	DDE_Tnp_ISL3,HTH_Tnp_ISL3	Transposase_containing_Helix-turn-helix_domain
k141_46997	38	1122135.KB893169_gene2571	L	2.47E-65	204	COG0350@1|root,COG0350@2|Bacteria,1N2YQ@1224|Proteobacteria,2TRRN@28211|Alphaproteobacteria	28211|Alphaproteobacteria	L	Involved in the cellular defense against the biological effects of O6-methylguanine (O6-MeG) and O4-methylthymine (O4-MeT) in DNA. Repairs the methylated nucleobase in DNA by stoichiometrically transferring the methyl group to a cysteine residue in the enzyme. This is a suicide reaction the enzyme is irreversibly inactivated	ogt	2.1.1.63	ko:K00567	-	-	-	-	ko00000,ko01000,ko03400	-	-	-	DNA_binding_1,Methyltransf_1N
k141_46997	416	391616.OA238_c35830	X	1.47E-92	282	COG3464@1|root,COG3464@2|Bacteria,1N2V1@1224|Proteobacteria,2UKGR@28211|Alphaproteobacteria	28211|Alphaproteobacteria	L	Helix-turn-helix domain of transposase family ISL3	-	-	-	-	-	-	-	-	-	-	-	DDE_Tnp_ISL3,HTH_Tnp_ISL3	Transposase_containing_Helix-turn-helix_domain
k141_46997	430	1123228.AUIH01000087_gene416	P	6.63E-04	42.4	COG1116@1|root,COG1116@2|Bacteria,1MUDV@1224|Proteobacteria,1RZWP@1236|Gammaproteobacteria,1XKA4@135619|Oceanospirillales	135619|Oceanospirillales	P	ATPases associated with a variety of cellular activities	-	-	ko:K02049	-	M00188	-	-	ko00000,ko00002,ko02000	3.A.1.16,3.A.1.17	-	-	ABC_tran
k141_46997	471	1122135.KB893169_gene2559	K	5.70E-89	266	COG1695@1|root,COG1695@2|Bacteria,1N33P@1224|Proteobacteria,2U9ZC@28211|Alphaproteobacteria	28211|Alphaproteobacteria	K	Transcriptional regulator PadR-like family	-	-	-	-	-	-	-	-	-	-	-	PadR
k141_46997	491	1122135.KB893169_gene2560	M	1.39E-178	509	COG0845@1|root,COG0845@2|Bacteria,1MVFN@1224|Proteobacteria,2TRSC@28211|Alphaproteobacteria	28211|Alphaproteobacteria	M	Belongs to the membrane fusion protein (MFP) (TC 8.A.1) family	-	-	ko:K18990	-	M00720	-	-	ko00000,ko00002,ko02000	2.A.6.2.30,8.A.1	-	-	Biotin_lipoyl_2,HlyD_D23
k141_46997	558	1122135.KB893169_gene2561	V	0.00E+00	1662	COG0841@1|root,COG0841@2|Bacteria,1MU48@1224|Proteobacteria,2TQT0@28211|Alphaproteobacteria	28211|Alphaproteobacteria	V	Belongs to the resistance-nodulation-cell division (RND) (TC 2.A.6) family	ttgE	-	ko:K18989	-	M00720	-	-	ko00000,ko00002,ko02000	2.A.6.2.30	-	-	ACR_tran
k141_46997	673	1122135.KB893169_gene2567	K	1.36E-109	318	COG1611@1|root,COG1611@2|Bacteria,1RD59@1224|Proteobacteria,2U5DP@28211|Alphaproteobacteria	28211|Alphaproteobacteria	K	Belongs to the LOG family	yvdD	3.2.2.10	ko:K06966	ko00230,ko00240,map00230,map00240	-	R00182,R00510	RC00063,RC00318	ko00000,ko00001,ko01000	-	-	-	Lysine_decarbox
k141_46997	704	1122135.KB893169_gene2568	C	4.89E-285	781	COG0538@1|root,COG0538@2|Bacteria,1MUIB@1224|Proteobacteria,2TQWD@28211|Alphaproteobacteria	28211|Alphaproteobacteria	C	Belongs to the isocitrate and isopropylmalate dehydrogenases family	icd	1.1.1.42	ko:K00031	ko00020,ko00480,ko00720,ko01100,ko01110,ko01120,ko01130,ko01200,ko01210,ko01230,ko04146,map00020,map00480,map00720,map01100,map01110,map01120,map01130,map01200,map01210,map01230,map04146	M00009,M00010,M00173,M00740	R00267,R00268,R01899	RC00001,RC00084,RC00114,RC00626,RC02801	br01601,ko00000,ko00001,ko00002,ko01000	-	-	-	Iso_dh
k141_46997	716	1122135.KB893169_gene2569	O	6.54E-95	280	COG0652@1|root,COG0652@2|Bacteria,1R9ZQ@1224|Proteobacteria,2U591@28211|Alphaproteobacteria	28211|Alphaproteobacteria	O	PPIases accelerate the folding of proteins. It catalyzes the cis-trans isomerization of proline imidic peptide bonds in oligopeptides	-	5.2.1.8	ko:K01802,ko:K09565	ko04020,ko04022,ko05012,ko05016,ko05145,map04020,map04022,map05012,map05016,map05145	-	-	-	ko00000,ko00001,ko01000,ko03110	-	-	-	Pro_isomerase
k141_46997	734	1122135.KB893169_gene2569	O	8.90E-98	287	COG0652@1|root,COG0652@2|Bacteria,1R9ZQ@1224|Proteobacteria,2U591@28211|Alphaproteobacteria	28211|Alphaproteobacteria	O	PPIases accelerate the folding of proteins. It catalyzes the cis-trans isomerization of proline imidic peptide bonds in oligopeptides	-	5.2.1.8	ko:K01802,ko:K09565	ko04020,ko04022,ko05012,ko05016,ko05145,map04020,map04022,map05012,map05016,map05145	-	-	-	ko00000,ko00001,ko01000,ko03110	-	-	-	Pro_isomerase
k141_46997	754	1122135.KB893169_gene2570	M	1.81E-155	441	COG0668@1|root,COG0668@2|Bacteria,1N596@1224|Proteobacteria,2TR7U@28211|Alphaproteobacteria	28211|Alphaproteobacteria	M	COG0668 Small-conductance mechanosensitive channel	mscS	-	ko:K03442	-	-	-	-	ko00000,ko02000	1.A.23.2	-	-	MS_channel,TM_helix
k141_46997	789	1122135.KB893169_gene2572	P	8.08E-125	369	COG2223@1|root,COG2223@2|Bacteria,1QVKP@1224|Proteobacteria,2TRVV@28211|Alphaproteobacteria	28211|Alphaproteobacteria	P	Major facilitator superfamily	-	-	-	-	-	-	-	-	-	-	-	MFS_1
k141_56355	24	1122135.KB893135_gene955	E	1.65E-43	154	COG2113@1|root,COG2113@2|Bacteria,1MVXS@1224|Proteobacteria,2TUFF@28211|Alphaproteobacteria	28211|Alphaproteobacteria	E	COG2113 ABC-type proline glycine betaine transport systems periplasmic components	opuAC	-	ko:K02002	ko02010,map02010	M00208	-	-	ko00000,ko00001,ko00002,ko02000	3.A.1.12	-	-	OpuAC
k141_56355	31	391616.OA238_c00190	X	1.20E-12	66.6	COG3464@1|root,COG3464@2|Bacteria,1N2V1@1224|Proteobacteria,2UKGR@28211|Alphaproteobacteria	28211|Alphaproteobacteria	L	Helix-turn-helix domain of transposase family ISL3	-	-	-	-	-	-	-	-	-	-	-	DDE_Tnp_ISL3,HTH_Tnp_ISL3	Transposase_containing_Helix-turn-helix_domain
k141_58482	33	13735.ENSPSIP00000001020	X	4.91E-64	226	KOG1075@1|root,KOG1075@2759|Eukaryota,39TZY@33154|Opisthokonta,3BHR3@33208|Metazoa,3CUIP@33213|Bilateria,48DAM@7711|Chordata,49HS5@7742|Vertebrata,4CMNI@8459|Testudines	33208|Metazoa	S	Reverse transcriptase (RNA-dependent DNA polymerase)	-	-	-	-	-	-	-	-	-	-	-	Exo_endo_phos_2,RVT_1	Endonuclease-reverse_transcriptase,_Reverse_transcriptase_(RNA-dependent_DNA_polymerase)
k141_58482	63	6500.XP_005092354.1	X	8.54E-80	267	KOG1075@1|root,KOG1075@2759|Eukaryota,3A35Z@33154|Opisthokonta,3BQYF@33208|Metazoa,3D7GC@33213|Bilateria	33208|Metazoa	S	Ribonuclease H protein	-	-	-	-	-	-	-	-	-	-	-	RVT_1	Reverse_transcriptase_(RNA-dependent_DNA_polymerase)
k141_60409	20	886377.Murru_0229	-	1.73E-05	51.6	2C5KY@1|root,3340G@2|Bacteria,4P1SG@976|Bacteroidetes,1I8ED@117743|Flavobacteriia	976|Bacteroidetes	-	-	-	-	-	-	-	-	-	-	-	-	-	-
k141_60409	5	1517682.HW49_03040	X	1.99E-21	86.3	COG1662@1|root,COG1662@2|Bacteria,4NV6P@976|Bacteroidetes	976|Bacteroidetes	L	IS1 transposase	-	-	ko:K07480	-	-	-	-	ko00000	-	-	-	DDE_Tnp_IS1	IS1_transposase
k141_60409	69	641524.ADICYQ_4948	X	1.46E-75	249	COG3385@1|root,COG3385@2|Bacteria,4NQXS@976|Bacteroidetes	976|Bacteroidetes	L	SPTR Transposase, IS4 family protein	-	-	-	-	-	-	-	-	-	-	-	DDE_Tnp_1	Transposase_DDE_domain
k141_60409	75	1517682.HW49_03040	X	4.05E-25	95.9	COG1662@1|root,COG1662@2|Bacteria,4NV6P@976|Bacteroidetes	976|Bacteroidetes	L	IS1 transposase	-	-	ko:K07480	-	-	-	-	ko00000	-	-	-	DDE_Tnp_IS1	IS1_transposase
k141_6767	126	1026882.MAMP_00100	L	2.83E-79	241	COG1961@1|root,COG1961@2|Bacteria,1MXXT@1224|Proteobacteria,1S08N@1236|Gammaproteobacteria,4611V@72273|Thiotrichales	72273|Thiotrichales	L	Resolvase, N terminal domain	-	-	-	-	-	-	-	-	-	-	-	HTH_7,Resolvase	Helix-turn-helix_domain_of_resolvase,_Resolvase,_N_terminal_domain
k141_6767	160	272123.Anacy_1374	X	1.32E-224	639	COG2801@1|root,COG2801@2|Bacteria,1G227@1117|Cyanobacteria,1HQB3@1161|Nostocales	1117|Cyanobacteria	L	PFAM Integrase, catalytic core	-	-	-	-	-	-	-	-	-	-	-	rve	Integrase_core_domain
k141_6767	183	272123.Anacy_1375	U	3.72E-96	295	COG3267@1|root,COG3267@2|Bacteria,1GA9E@1117|Cyanobacteria,1HQUR@1161|Nostocales	1117|Cyanobacteria	U	COGs COG3267 Type II secretory pathway component ExeA	-	-	-	-	-	-	-	-	-	-	-	AAA_22	AAA_domain
k141_81480	12	391626.OAN307_63p00490	X	4.02E-46	152	COG2963@1|root,COG2963@2|Bacteria,1NH66@1224|Proteobacteria,2UD9V@28211|Alphaproteobacteria	28211|Alphaproteobacteria	L	Associated with IS66-like transposable element, conserved	-	-	ko:K07483	-	-	-	-	ko00000	-	-	-	HTH_Tnp_1	Transposase
k141_81480	140	224911.2735	X	2.43E-04	47	COG4584@1|root,COG4584@2|Bacteria,1MU2G@1224|Proteobacteria,2TVA2@28211|Alphaproteobacteria,3JRH7@41294|Bradyrhizobiaceae	28211|Alphaproteobacteria	L	Transposase and inactivated derivatives	-	-	-	-	-	-	-	-	-	-	-	Sigma70_r4_2,rve	Sigma-70,_region_4,_Integrase_core_domain
k141_81480	192	391616.OA238_c20500	S	9.42E-10	58.9	COG2304@1|root,COG2304@2|Bacteria,1PH4N@1224|Proteobacteria,2TQTJ@28211|Alphaproteobacteria	28211|Alphaproteobacteria	S	von Willebrand factor, type A	-	-	ko:K07114	-	-	-	-	ko00000,ko02000	1.A.13.2.2,1.A.13.2.3	-	-	DUF1194	Protein_of_unknown_function
k141_81480	22	391626.OAN307_63p00500	X	3.98E-74	223	COG3436@1|root,COG3436@2|Bacteria,1RHDW@1224|Proteobacteria,2U7TH@28211|Alphaproteobacteria	28211|Alphaproteobacteria	L	IS66 Orf2 family protein	-	-	ko:K07484	-	-	-	-	ko00000	-	-	-	TnpB_IS66	IS66_Orf2_like_protein
k141_81480	4	391616.OA238_c48130	K	4.80E-11	61.6	COG2865@1|root,COG2865@2|Bacteria,1MXG1@1224|Proteobacteria,2U2ED@28211|Alphaproteobacteria	28211|Alphaproteobacteria	K	Putative ATP-dependent DNA helicase recG C-terminal	-	3.6.4.12	ko:K03655	ko03440,map03440	-	-	-	ko00000,ko00001,ko01000,ko03400	-	-	-	AlbA_2,HATPase_c_4
k141_81480	52	391616.OA238_c14180	X	0.00E+00	963	COG4372@1|root,COG4372@2|Bacteria,1MUCX@1224|Proteobacteria,2TR59@28211|Alphaproteobacteria	28211|Alphaproteobacteria	L	Transposase	-	-	-	-	-	-	-	-	-	-	-	DDE_Tnp_IS66,DDE_Tnp_IS66_C,LZ_Tnp_IS66,zf-IS66	Transposase_IS66_family,_IS66_C-terminal_element,_Transposase_C_of_IS166_homeodomain,_zinc-finger_binding_domain_of_transposase_IS66
k141_81480	59	1430440.MGMSRv2_2305	C	5.25E-08	60.8	COG1413@1|root,COG1413@2|Bacteria,1P5QW@1224|Proteobacteria,2UY65@28211|Alphaproteobacteria,2JYA5@204441|Rhodospirillales	204441|Rhodospirillales	C	E-Z type HEAT repeats	-	-	-	-	-	-	-	-	-	-	-	HEAT_2
k141_81480	93	391616.OA238_c07470	X	2.16E-247	686	COG3328@1|root,COG3328@2|Bacteria,1MU4P@1224|Proteobacteria,2TTAW@28211|Alphaproteobacteria	28211|Alphaproteobacteria	L	Transposase	-	-	-	-	-	-	-	-	-	-	-	Transposase_mut	Transposase,_Mutator_family
k141_95202	13	391616.OA238_c45230	X	1.17E-84	251	COG1943@1|root,COG1943@2|Bacteria,1RF1K@1224|Proteobacteria,2U886@28211|Alphaproteobacteria	28211|Alphaproteobacteria	L	Transposase IS200 like	-	-	ko:K07491	-	-	-	-	ko00000	-	-	-	Y1_Tnp	Transposase_IS200_like
